# Supplementary material for: Evolution of the Xerocarpa clade (Opuntia; Opuntieae): Evidence for the Role of the Grand Canyon in the Biogeographic History of the Iconic Beavertail Cactus and Relatives
Source: Plants (Basel). 2023 Jul 18;12(14):2677. doi: 10.3390/plants12142677 (PMC10385227; doi:10.3390/plants12142677)
Supplement: Supplementary file 1 [file plants-12-02677-s001.zip]

Archive with 1 entries (1 files):
- plants-2479520-supplementary.pdf
